# Supplementary material for: Evidence of Antimicrobial Resistance in Bats and Its Planetary Health Impact for Surveillance of Zoonotic Spillover Events: A Scoping Review
Source: Int J Environ Res Public Health. 2022 Dec 23;20(1):243. doi: 10.3390/ijerph20010243 (PMC9819402; doi:10.3390/ijerph20010243)
Supplement: Supplementary file 1 [file ijerph-20-00243-s001.zip › Supplementary files/Table S2.xlsx]

## Sheet: Table 1
Table S2: Antibiotic resistance profile of E.coli isolates in bats
Author	Geographic location	Name of the isolate	No of the isolate	AK	AMX	AMC	AMP	AUG	ATM	CAR	CFZ	FEP	CTX	CFO	CVN	FOX	CPD	CAZ	CTF	CRO	CXM	LEX	CEF	C	CTC	CIP	CST	DOX	ENR	ETP	E	FLO	FOF	CN	GLY	IPM	KAN	LVX	MBX	MPM	MUP	NAL	NEO	NET	NIT	NOR	OFX	PEF	PIP
(Graves et al., 1988)	Indonesia	E. coli	15																				20
(Souza et al., 1999)	Mexico	E. coli	11				46																																				15
(Apun K, et al., 2008 )	Malaysia	E. coli	13							7.7
(Adesiyun et al., 2009)	Trinidad	E. coli	49		6.1																										71.4						6.1					4
(Oluduro et al., 2012)	Nigeria	E. coli	50	82			92	92.2												30						2								22											54		2	2
(Obi et al., 2014)	Japan	E. coli	26																						3.8
(Iovine et al., 2015)	Brazil	E. coli	17		35		59
(Nowat et al., 2017)	Republic of Congo	E. coli	40												20.5							28						89
(Ngozi et al., 2018)	Nigeria	E. coli	15						63				100			50		80.5		50	94									19.4						11.11				44.44
(Benavides et al., 2018)	Peru	E. coli	5		100	100			60			100		100				60						100		60							40	60				60				60		60			60		100
(Claudio et al., 2018)	Brazil	E. coli	20			10	20															15
(Sens-Junior et al., 2018)	Brazil	E. coli	35		57	11.4	54		8.5				5.7	11.4															5.7	2.85				2.85		2.85						5.7
(Garces et al., 2019)	Portugal	E. coli	19	5	11		37						100																													5
(Garces et al., 2019)	Portugal	E. coli	42	7	7		57		2.4				16.7					2.4								4.8								2.4								7
(Hassel et al., 2019)	Kenya	E. coli	28				35.6						10.82											6.9		7.14								14.13								7.19
(Nowakiewicz et al., 2020)	Poland	E. coli	38				65.8						5.3					5.3						34.2		28.9	7.9					10.5		31.5			84.2					47.3
(Mbehang Nguema et al., 2020)	Gabon	E. coli	6	33.33	100	16.16	100		100			66.67	100			33.33	100	100				100				83.33	9.09			33.33	100		16.16	33.33			66.67	33.33				33.33		33.33			50		83.33
(McDougall et al., 2021 )	Austraila	Amoxicillin resistant E. coli	13		100		69.2															2
(Obodoechi et al., 2021)	Nigeria	E. coli	35			8.6	48.6						5.7					2.9								11.4								20
(McDougall et al., 2022)	Austraila	E. coli	49		100	17	100						8.3									8.3
(Benavides et al., 2022)	Peru	E. coli	18		100	77			100			100	100					72.2				100				83.33							50	55.5				83.33				83.33		44.44			83.33		100
(Oladiran et al., 2022)	Nigeria	E. coli	36		38.88			83.33					33.33					55.55			69.4									11.11										11.11					8.333
AMP=Ampicillin; Amoxicillin=AMX; Aztreonam=ATM; Amikacin=AK; Amoxicillin-Clavulanic acid=AMC; Augmentin=AUG; Carbenicillin=CAR; Cefazolin=CFZ; Cefoxitin=FOX; Ceftriaxone=CRO; Cefepime=FEP; Cefotaxime=CTX; Cefotaxitine =CFO; Cefovecin= CVN; Ceftiofu=CTF; Ceftazidime=CAZ; Cefuroxime=CXM; Cefpodoxime=CPD; Cephalothin=CEF; Cephalexin=LEX; Colistin=CST; Chlortetracycline=CTC; Chloramphenicol=C, Ciprof…
75		when value is >= 75
50		when value is >= 50 and <75
20		when value is >= 25 and <50
0		when value is <25
[truncated: 13 more columns]
