# Supplementary material for: Evidence of Antimicrobial Resistance in Bats and Its Planetary Health Impact for Surveillance of Zoonotic Spillover Events: A Scoping Review
Source: Int J Environ Res Public Health. 2022 Dec 23;20(1):243. doi: 10.3390/ijerph20010243 (PMC9819402; doi:10.3390/ijerph20010243)
Supplement: Supplementary file 1 [file ijerph-20-00243-s001.zip › Supplementary files/Table S3.xlsx]

## Sheet: Sheet1
	Table S3: Antibiotic resistance profile of bacterial isolates (except E.coli) in bats
	Author/Study	Geographic location	Name of the isolate	No of the isolate	AK	AMX	AMC	AMP	AUG	ATM	FEP	CFEP	CTX	CFO	CCTX	FOX	CPO	CPD	CAZ	CCAZ	CTF	CRO	LEX	CEF	C	CTC	CIP	CLI	CST	DAP	DOX	ENR	ETP	E	FOF	FA	CN	IPM	KAN	LVX	LIC	LZD	MPM	MET	MUP	NAL	NEO	NET	NIT
1	(Graves et al., 1988)	Indoneisa	Enterobacter	24				67																96	8												4
2			Klebsiella	11				82																18
3	(Adesiyun et al., 2009)	Trinidad	Salmonella	4																														75
4	(Islam et al., 2013)	Bangladesh	Salmonella serotype Virchow	1
5	(Akobi et al., 2012)	Nigeira	S. aurues	107																							5.6	3.7						7.5		2.8
6	(Vandžurová et al., 2013)	Slovakia	Staphylococcus nepalensis	5																					60									100			40
7	(Obi et al., 2014)	Japan	K. pneumoniae	38
8			C. fruendii	14
9	(Olatimehin et al., 2018)	Nigeria	Staphylococcus spp	53
10	(Claudio et al., 2018)	Brazil	Salmonella spp.	2				50															50
11			K. oxytoca	13			7.6	61.5															7.6
12			S. marcescens	36			97	94															100
13			A. baumanii	1																							100
14			Stenotrophomonas spp	5															43			100															86	100
15	(Sens-Junior et al., 2018)	Brazil	E. aerogenes	11		91	64	82					18	73					9
16			E. agglomerans	9		89	44.44	89		33.33			44.44						33.33		22	44.44			11								22					22					22			11
17			S. liquefaciens	8		62.5	50	62.5						50
18	(Gharout-Sait et al., 2019)	Algeria	K. pneumoniae	2			100			50	50	50		50	50	100	50		50	50					100								10					50
19	(Mbehang Nguema et al., 2020)	Gabon	K. pneumoniae	4		100	100	100		100	100		100			75		100	100				100				100		80				25	100	40		80		100	60						100		50	50
20			E. cloaceae	1	100	100	100	100		100	100		100			100		100	100				100		100		100		100				100	100	100		100		100							100
21	(Garcia et al., 2020)	Portugal	Staphylococcus sciuri	1																														100
22	(de Jong et al., 2005)**	Australia	Staphylococcus spp, Streptococccus spp, Acinetobacter, Moraxella spp, Enterobacter	NA
23	(Fountain et al., 2019)**	Island of Jersey, UK	Staphylococcus xylosus, S. kloosii, S. nepalensis, S. simiae, S.aureus	NA		68										7.6																												100
24	(Selvin et al., 2019)**	India	Escherichia furgusonii	5															20
25			Bacillus	4																							25
26	(Gerbáčová et al., 2020)**	Slovakia	Arthrobacter sp	NA				7																	50
27			Kocuria sp	NA																					18
28			S. nepalensis	NA
29	(McDougall et al., 2021)	Australia	K. pneumoniae species complex (KpSC)	39		100		100																			75
30	Nowakiewicz et al., 2022	Poland	Enterococcus faecalis	107																					16.67		11.11							19.4			30.6		38.9
31	(Garcia et al., 2022)	Spain	Enterococcus	2																							50							50
	** AMR data of all the organism and all treated antibiotics were not added; NA= Not available
	AMP=Ampicillin; Amoxicillin=AMX; Aztreonam=ATM; Amikacin=AK; Amoxicillin-Clavulanic acid=AMC; Augmentin=AUG; Carbenicillin=CAR; Cefazolin=CFZ; Cefoxitin=FOX; Ceftriaxone=CRO; Cefepime=FEP; Cefotaxime=CTX; Cefotaxitine =CFO; Cefovecin= CVN; Ceftiofu=CTF; Ceftazidime=CAZ; Cefuroxime=CXM; Cefpodoxime=CPD; Cephalothin=CEF; Cephalexin=LEX; Colistin=CST; Chlortetracycline=CTC; Chloramphenicol=C, Ciprof…
	75		when value is >= 75
	50		when value is >= 50 and <75
	20		when value is >= 25 and <50
	0		when value is <25
[truncated: 22 more columns]
